# Supplementary material for: Lower Locus Coeruleus MRI intensity in patients with late-life major depression
Source: PeerJ. 2021 Feb 16;9:e10828. doi: 10.7717/peerj.10828 (PMC7894108; doi:10.7717/peerj.10828)
Supplement: Supplemental Information 8 — For each participant, information regarding signal intensity from the locus coeruleus, mean intensity of the reference region, and the ratio between them is provided. Moreover, group, age and sex of each participant is also provided. [file peerj-09-10828-s008.xls]

## Sheet: Hoja1
Participant	Group	Left Locus Coeruleus Intensity	Left Reference Region Mean Intensity	Ratio Left LC	Right Locus Coeruleus Intensity	Right Reference Region Mean Intensity	Ratio Right LC	Age	Sex
1	1	461.979	381.992	1.2094	495.876	404.83	1.2249	70	2
2	1	588.407	500.783	1.175	567.653	505.04	1.124	68	2
3	1	508.347	423.575	1.2001	546.854	443.799	1.2322	69	2
4	1	493.837	395.771	1.2478	556.649	437.7	1.2718	63	1
5	1	603.854	487.477	1.2387	615.851	503.901	1.2222	66	2
6	1	523.476	453.045	1.1555	564.514	460.283	1.2265	74	2
7	1	572.448	475.986	1.2027	627.527	485.975	1.2913	61	2
8	1	521.625	479.809	1.0872	548.893	492.475	1.1146	67	1
9	1	682.02	557.099	1.2242	696.793	580.391	1.2006	65	1
10	1	623.226	507.526	1.228	656.924	519.866	1.2636	68	2
11	1	639.503	511.493	1.2503	634.167	521.111	1.217	75	1
12	1	603.523	495.461	1.2181	598.539	498.859	1.1998	68	1
13	1	593.371	503.278	1.179	613.363	511.283	1.1997	70	1
14	1	720.624	563.316	1.2793	727.275	570.723	1.2743	75	1
15	1	618.896	501.922	1.2331	635.709	507.559	1.2525	72	2
16	1	628.878	527.359	1.1925	642.056	539.189	1.1908	68	1
17	1	813.016	673.378	1.2074	827.758	675.937	1.2246	73	1
18	1	645.547	534.76	1.2072	653.725	544.725	1.2001	67	2
19	1	711.363	571.3	1.2452	749.903	571.413	1.3124	71	1
20	1	764.295	631.233	1.2108	811.085	630.217	1.287	73	2
21	1	593.069	489.862	1.2107	612.49	497.795	1.2304	70	2
22	1	524.991	442.05	1.1876	540.289	457.76	1.1803	68	2
23	1	531.946	477.811	1.1133	568.66	484.956	1.1726	61	2
24	1	514.878	402.616	1.2788	578.627	413.945	1.3978	63	2
25	1	536.734	396.612	1.3533	569.68	411.898	1.3831	66	2
26	1	560.26	394.91	1.4187	580.376	392.975	1.4769	66	2
27	1	539.476	402.076	1.3417	594.384	385.663	1.5412	65	2
28	1	611.053	424.364	1.4399	636.8	440.644	1.4452	66	2
29	1	774.674	544.983	1.4215	785.48	557.615	1.4086	62	2
30	1	557.238	439.163	1.2689	603.314	464.281	1.2995	60	1
31	1	500.51	368.715	1.3574	549.491	373.917	1.4696	67	2
32	2	655.671	544.188	1.2049	645.668	560.736	1.1515	72	1
33	2	662.859	503.861	1.3156	682.548	508.55	1.3421	67	2
34	2	611.121	540.837	1.13	647.068	545.481	1.1862	73	1
35	2	560.796	475.072	1.1804	593.087	489.506	1.2116	72	1
36	2	592.134	492.597	1.2021	594.137	500.475	1.1871	70	1
37	2	563.563	476.565	1.1826	595.484	485.629	1.2262	75	2
38	2	599.082	489.942	1.2228	642.186	497.537	1.2907	74	1
39	2	563.066	499.39	1.1275	623.282	501.757	1.2422	72	2
40	2	645.718	570.258	1.1323	668.801	574.846	1.1634	74	1
41	2	673.034	566.927	1.1872	685.41	565.399	1.2123	73	1
42	2	624.341	512.048	1.2193	638.834	512.478	1.2466	68	2
43	2	616.999	509.811	1.2103	614.624	516.249	1.1906	67	2
44	2	710.793	519.829	1.3674	702.778	527.084	1.3333	75	2
45	2	539.706	452.679	1.1922	549.587	457.639	1.2009	76	2
46	2	666.043	571.49	1.1655	669.357	574.949	1.1642	72	2
47	2	713.793	594.933	1.1998	730.106	603.615	1.2096	70	2
48	2	619.628	539.515	1.1485	612.875	549.033	1.1163	73	2
49	2	743.64	577.092	1.2886	755.255	595.287	1.2687	67	1
50	2	634.457	471.071	1.3468	644.097	486.259	1.3246	71	2
51	2	657.332	485.443	1.3541	682.464	489.186	1.3951	69	2
52	2	525.087	392.317	1.3384	576.527	396.083	1.4556	72	1
53	3	558.577	478.156	1.1682	566.668	499.528	1.1344	70	2
54	3	560.016	502.743	1.1139	617.603	533.477	1.1577	66	1
55	3	613.51	478.406	1.2824	643.846	504.457	1.2763	71	1
56	3	510.335	456.587	1.1177	527.079	471.144	1.1187	70	2
57	3	542.016	455.819	1.1891	539.628	463.484	1.1643	64	2
58	3	550.708	483.907	1.138	557.576	494.46	1.1276	73	2
59	3	582.554	471.963	1.2343	605.908	476.155	1.2725	70	2
60	3	445.044	382.266	1.1642	470.794	398.042	1.1828	69	2
61	3	563.312	453.214	1.2429	617.023	458.031	1.3471	72	2
62	3	528.887	462.245	1.1442	574.634	485.823	1.1828	70	2
63	3	577.095	515.965	1.1185	608.961	529.313	1.1505	71	2
64	3	579.047	496.579	1.1661	614.025	512.043	1.1992	73	2
65	3	485.821	410.495	1.1835	525.226	424.92	1.2361	63	2
66	3	533.705	474.123	1.1257	579.031	488.966	1.1842	63	1
67	3	569.153	501.883	1.134	590.587	516.024	1.1445	67	2
68	3	486.049	413.673	1.175	531.536	418.588	1.2698	69	2
69	3	655.147	566.877	1.1557	660.175	579.348	1.1395	67	2
70	3	519.139	441.963	1.1746	528.997	448.118	1.2743	63	1
71	3	761.383	608.523	1.2512	758.949	619.742	1.2246	67	2
72	3	692.137	561.565	1.2325	697.113	563.653	1.2368	70	2
73	3	705.663	596.045	1.1839	701.487	599.605	1.1699	64	2
74	3	565.072	467.06	1.2098	572.897	482.017	1.1885	68	1
75	3	708.566	588.128	1.2048	728.362	591.257	1.2319	62	1
76	3	575.6	514.381	1.119	591.167	511.092	1.1567	74	1
77	3	690.209	590.086	1.1697	719.556	607.252	1.1849	69	1
78	3	658.018	582.689	1.1293	690.723	585.427	1.1799	70	2
79	3	671.596	549.243	1.2228	671.6	568.709	1.1809	74	2
80	3	723.658	611.197	1.184	709.355	615.48	1.1525	74	2
81	3	536.165	470.68	1.1391	560.868	485.246	1.1558	69	2
82	3	483.733	439.364	1.101	514.547	452.414	1.1373	73	2
83	3	629.69	532.778	1.1819	628.29	531.201	1.1828	61	2
84	3	549.859	450.17	1.2214	569.57	464.788	1.2254	66	2
85	3	576.825	492.719	1.1707	579.601	496.995	1.1662	69	2
86	3	589.516	505.027	1.1673	631.727	511.97	1.2339	63	1
87	3	511.106	392.229	1.3031	574.112	420.514	1.3653	71	2
88	3	664.629	528.113	1.2585	689.605	539.301	1.2787	60	1
89	3	545.485	411.793	1.3247	586.973	409.659	1.4328	60	1
